# Supplementary material for: Microgel with a Core—Shell Particulate Structure Formed via Spinodal Decomposition of a Diblock Ionomer Containing a Doped Hydrophobic Moiety
Source: Gels. 2025 Mar 22;11(4):231. doi: 10.3390/gels11040231 (PMC12027152; doi:10.3390/gels11040231)
Supplement: Supplementary file 1 [file gels-11-00231-s001.zip]

Archive with 1 entries (1 files):
- gels-3389005-supplementary.pdf
